# Supplementary material for: Novel Metabolites Associated with Decreased GFR in Finnish Men: A 12-Year Follow-Up of the METSIM Cohort
Source: Int J Mol Sci. 2024 Sep 18;25(18):10044. doi: 10.3390/ijms251810044 (PMC11432478; doi:10.3390/ijms251810044)
Supplement: Supplementary file 1 [file ijms-25-10044-s001.zip]

Archive with 1 entries (1 files):
- ijms-3198868-supplementary.pdf
